# Supplementary material for: Derivation of consensus inactivation status for X-linked genes from genome-wide studies
Source: Biol Sex Differ. 2015 Dec 30;6:35. doi: 10.1186/s13293-015-0053-7 (PMC4696107; doi:10.1186/s13293-015-0053-7)
Supplement: Additional file 5: — BED file used to make a UCSC browser track with color coded consensus XCI status calls for each gene on the X (excluding genes with no XCI status calls). This file was used to generate Fig. 4a and colors correspond to Fig. 4a. (BED 39 kb) [file 13293_2015_53_MOESM5_ESM.bed]

track name="GenesWithCalls" description="Color coded calls for all genes with calls" visibility=2 itemRgb="On"
chrX	192990	220022	PLCXD1	0	+	192990	220022	000,102,000
chrX	221425	230887	GTPBP6	0	-	221425	230887	000,102,000
chrX	281384	282054	PPP2R3B-AS1	0	+	281384	282054	000,102,000
chrX	294667	347690	PPP2R3B	0	-	294667	347690	000,102,000
chrX	585078	620146	SHOX	0	+	585078	620146	000,102,000
chrX	800013	800044	DQ576039	0	+	800013	800044	000,102,000
chrX	1314886	1656037	CRLF2	0	-	1314886	1656037	000,102,000
chrX	1387692	1428828	CSF2RA	0	+	1387692	1428828	000,102,000
chrX	1412810	1412885	MIR3690	0	+	1412810	1412885	000,102,000
chrX	1455508	1501582	IL3RA	0	+	1455508	1501582	000,102,000
chrX	1505044	1511039	SLC25A6	0	-	1505044	1511039	000,102,000
chrX	1519423	1534314	ASMTL-AS1	0	+	1519423	1534314	000,102,000
chrX	1522031	1572655	ASMTL	0	-	1522031	1572655	000,102,000
chrX	1581465	1656037	P2RY8	0	-	1581465	1656037	000,102,000
chrX	1710485	1721411	AKAP17A	0	+	1710485	1721411	000,102,000
chrX	1714276	1761974	ASMT	0	+	1714276	1761974	000,102,000
chrX	2137554	2419015	DHRSX	0	-	2137554	2419015	000,102,000
chrX	2404454	2419015	ZBED1	0	-	2404454	2419015	000,102,000
chrX	2527305	2575270	CD99P1	0	+	2527305	2575270	000,102,000
chrX	2531031	2533388	LINC00102	0	-	2531031	2533388	000,102,000
chrX	2609227	2659350	CD99	0	+	2609227	2659350	000,102,000
chrX	2670092	2734541	XG	0	+	2670092	2734541	000,102,000
chrX	2746862	2800861	GYG2	0	+	2746862	2800861	146,208,80
chrX	2822010	2847416	ARSD	0	-	2822010	2847416	146,208,80
chrX	2852672	2886286	ARSE	0	-	2852672	2886286	198,90,193
chrX	2924653	2951426	ARSH	0	+	2924653	2951426	0,176,80
chrX	3189860	3202694	CXorf28	0	+	3189860	3202694	0,176,80
chrX	3226608	3264684	MXRA5	0	-	3226608	3264684	146,208,80
chrX	3522383	3631675	PRKX	0	-	3522383	3631675	0,176,80
chrX	5808082	6145888	NLGN4X	0	-	5808082	6145888	146,208,80
chrX	6966960	7066231	HDHD1	0	-	6966960	7066231	0,176,80
chrX	7065292	7272682	STS	0	+	7065292	7272682	0,176,80
chrX	7866803	7895780	PNPLA4	0	-	7866803	7895780	0,176,80
chrX	8496914	8700227	KAL1	0	-	8496914	8700227	146,208,80
chrX	9431334	9687780	TBL1X	0	+	9431334	9687780	255,255,0
chrX	9693452	9734005	GPR143	0	-	9693452	9734005	255,147,147
chrX	9754495	9917481	SHROOM2	0	+	9754495	9917481	198,90,193
chrX	9983794	10112518	WWC3	0	+	9983794	10112518	255,147,147
chrX	10124984	10205699	CLCN4	0	+	10124984	10205699	255,147,147
chrX	10413349	10588674	MID1	0	-	10413349	10588674	255,147,147
chrX	10988010	11129258	AY660578	0	-	10988010	11129258	255,0,0
chrX	11129405	11141204	HCCS	0	+	11129405	11141204	255,0,0
chrX	11155662	11683821	ARHGAP6	0	-	11155662	11683821	255,147,147
chrX	11776277	11793872	MSL3	0	+	11776277	11793872	255,255,0
chrX	12156584	12742642	FRMPD4	0	+	12156584	12742642	255,255,0
chrX	12809473	12842346	PRPS2	0	+	12809473	12842346	255,0,0
chrX	12885201	12908480	TLR7	0	+	12885201	12908480	255,0,0
chrX	13053735	13062917	FAM9C	0	-	13053735	13062917	0,176,80
chrX	13587693	13651694	EGFL6	0	+	13587693	13651694	255,0,0
chrX	13671224	13700083	TCEANC	0	+	13671224	13700083	146,208,80
chrX	13707239	13727944	RAB9A	0	+	13707239	13727944	146,208,80
chrX	13730360	13752754	TRAPPC2	0	-	13730360	13752754	146,208,80
chrX	13752831	13787480	OFD1	0	+	13752831	13787480	146,208,80
chrX	13789061	13956831	GPM6B	0	-	13789061	13956831	146,208,80
chrX	14024844	14048035	GEMIN8	0	-	14024844	14048035	146,208,80
chrX	14547419	14749933	GLRA2	0	+	14547419	14749933	255,147,147
chrX	14861528	14891184	FANCB	0	-	14861528	14891184	255,0,0
chrX	14891526	14939459	MOSPD2	0	+	14891526	14939459	255,0,0
chrX	15262108	15288589	ASB9	0	-	15262108	15288589	255,0,0
chrX	15299830	15333746	ASB11	0	-	15299830	15333746	112,048,160
chrX	15337572	15353676	PIGA	0	-	15337572	15353676	255,0,0
chrX	15363712	15402535	FIGF	0	-	15363712	15402535	255,0,0
chrX	15402923	15511711	PIR	0	-	15402923	15511711	255,255,0
chrX	15579155	15620192	ACE2	0	-	15579155	15620192	0,176,80
chrX	15645440	15683154	TMEM27	0	-	15645440	15683154	255,255,0
chrX	15693038	15721474	CA5BP1	0	+	15693038	15721474	0,176,80
chrX	15756411	15805748	CA5B	0	+	15756411	15805748	146,208,80
chrX	15808573	15841382	ZRSR2	0	+	15808573	15841382	0,176,80
chrX	15843928	15873100	AP1S2	0	-	15843928	15873100	146,208,80
chrX	16141423	16171641	GRPR	0	+	16141423	16171641	198,90,193
chrX	16606121	16731059	CTPS2	0	-	16606121	16731059	146,208,80
chrX	16668280	16672791	S100G	0	+	16668280	16672791	0,176,80
chrX	16737706	16780807	SYAP1	0	+	16737706	16780807	0,176,80
chrX	16804554	16862642	TXLNG	0	+	16804554	16862642	0,176,80
chrX	16862774	16888534	RBBP7	0	-	16862774	16888534	146,208,80
chrX	16964813	17171403	REPS2	0	+	16964813	17171403	255,255,0
chrX	17393542	17754113	NHS	0	+	17393542	17754113	198,90,193
chrX	17755591	17773105	SCML1	0	+	17755591	17773105	255,0,0
chrX	17818168	17879457	RAI2	0	-	17818168	17879457	255,0,0
chrX	18181050	18239024	BEND2	0	-	18181050	18239024	112,048,160
chrX	18257432	18372844	SCML2	0	-	18257432	18372844	255,147,147
chrX	18443724	18671749	CDKL5	0	+	18443724	18671749	255,147,147
chrX	18657807	18690223	RS1	0	-	18657807	18690223	255,255,0
chrX	18693028	18693101	TRNA_Val	0	-	18693028	18693101	255,147,147
chrX	18709044	18846034	PPEF1	0	+	18709044	18846034	112,048,160
chrX	18910415	19002480	PHKA2	0	-	18910415	19002480	255,147,147
chrX	19007424	19140755	GPR64	0	-	19007424	19140755	255,147,147
chrX	19362010	19379825	PDHA1	0	+	19362010	19379825	255,0,0
chrX	19378175	19533379	MAP3K15	0	-	19378175	19533379	255,147,147
chrX	19552082	19905744	SH3KBP1	0	-	19552082	19905744	255,147,147
chrX	19930979	19988382	CXorf23	0	-	19930979	19988382	255,0,0
chrX	20024830	20134756	MAP7D2	0	-	20024830	20134756	255,255,0
chrX	20142635	20159966	EIF1AX	0	-	20142635	20159966	0,176,80
chrX	20168028	20285523	RPS6KA3	0	-	20168028	20285523	255,0,0
chrX	21392535	21672813	CNKSR2	0	+	21392535	21672813	255,147,147
chrX	21724089	21776278	SMPX	0	-	21724089	21776278	255,0,0
chrX	21857655	21903541	MBTPS2	0	+	21857655	21903541	255,0,0
chrX	21874104	21876845	YY2	0	+	21874104	21876845	255,0,0
chrX	21958714	22012955	SMS	0	+	21958714	22012955	255,0,0
chrX	22050920	22266478	PHEX	0	+	22050920	22266478	112,048,160
chrX	23352984	23399551	PTCHD1	0	+	23352984	23399551	255,255,0
chrX	23685644	23704514	PRDX4	0	+	23685644	23704514	255,0,0
chrX	23721776	23761407	ACOT9	0	-	23721776	23761407	255,0,0
chrX	23801274	23804327	SAT1	0	+	23801274	23804327	255,0,0
chrX	23801293	23801569	AK310094	0	+	23801293	23801569	255,0,0
chrX	23851464	23926057	APOO	0	-	23851464	23926057	255,0,0
chrX	23926122	23957624	CXorf58	0	+	23926122	23957624	255,0,0
chrX	24001832	24045303	KLHL15	0	-	24001832	24045303	255,0,0
chrX	24073064	24096927	EIF2S3	0	+	24073064	24096927	0,176,80
chrX	24167761	24234372	ZFX	0	+	24167761	24234372	0,176,80
chrX	24483343	24568583	PDK3	0	+	24483343	24568583	255,0,0
chrX	24576203	24690979	PCYT1B	0	-	24576203	24690979	255,0,0
chrX	24712057	25015102	POLA1	0	+	24712057	25015102	255,0,0
chrX	26576453	26579169	VENTXP1	0	+	26576453	26579169	0,176,80
chrX	28605680	29974017	IL1RAPL1	0	+	28605680	29974017	255,255,0
chrX	30322538	30327495	NR0B1	0	-	30322538	30327495	255,0,0
chrX	30577566	30596033	CXorf21	0	-	30577566	30596033	112,048,160
chrX	30671475	30749577	GK	0	+	30671475	30749577	255,0,0
chrX	30845558	30993201	TAB3	0	-	30845558	30993201	255,0,0
chrX	31137344	33357726	DMD	0	-	31137344	33357726	255,0,0
chrX	34645180	34675405	TMEM47	0	-	34645180	34675405	255,0,0
chrX	37208527	37316548	PRRG1	0	+	37208527	37316548	255,147,147
chrX	37430821	37536750	LANCL3	0	+	37430821	37536750	255,147,147
chrX	37545132	37591383	XK	0	+	37545132	37591383	255,0,0
chrX	37639269	37672714	CYBB	0	+	37639269	37672714	255,0,0
chrX	37698088	37706889	DYNLT3	0	-	37698088	37706889	255,0,0
chrX	37865834	37988073	SYTL5	0	+	37865834	37988073	255,0,0
chrX	38008587	38080177	SRPX	0	-	38008587	38080177	255,0,0
chrX	38128422	38186788	RPGR	0	-	38128422	38186788	255,0,0
chrX	38211735	38280703	OTC	0	+	38211735	38280703	255,0,0
chrX	38420730	38548172	TSPAN7	0	+	38420730	38548172	255,147,147
chrX	38660684	38665783	MID1IP1	0	+	38660684	38665783	255,0,0
chrX	39910498	40036582	BCOR	0	-	39910498	40036582	255,147,147
chrX	40440215	40465888	ATP6AP2	0	+	40440215	40465888	255,147,147
chrX	40482817	40483388	LOC347411	0	+	40482817	40483388	0,176,80
chrX	40486172	40506819	CXorf38	0	-	40486172	40506819	0,176,80
chrX	40508794	40595136	MED14	0	-	40508794	40595136	112,048,160
chrX	40944887	41095832	USP9X	0	+	40944887	41095832	146,208,80
chrX	41192650	41223725	DDX3X	0	+	41192650	41223725	0,176,80
chrX	41306712	41334905	NYX	0	+	41306712	41334905	255,0,0
chrX	41374188	41782287	CASK	0	-	41374188	41782287	255,0,0
chrX	41548225	41556530	GPR34	0	+	41548225	41556530	255,0,0
chrX	43515408	43606068	MAOA	0	+	43515408	43606068	255,147,147
chrX	43625856	43741721	MAOB	0	-	43625856	43741721	255,0,0
chrX	44007127	44202923	EFHC2	0	-	44007127	44202923	255,255,0
chrX	44382884	44402221	FUNDC1	0	-	44382884	44402221	0,176,80
chrX	44732422	44971845	KDM6A	0	+	44732422	44971845	146,208,80
chrX	45007617	45060146	CXorf36	0	-	45007617	45060146	255,0,0
chrX	45707326	45710447	AK098783	0	-	45707326	45710447	255,147,147
chrX	46306623	46334074	ZNF673	0	+	46306623	46334074	255,0,0
chrX	46357159	46404892	ZNF674	0	-	46357159	46404892	255,0,0
chrX	46404927	46407670	LOC401588	0	+	46404927	46407670	255,0,0
chrX	46433191	46457838	CHST7	0	+	46433191	46457838	255,0,0
chrX	46466372	46618472	SLC9A7	0	-	46466372	46618472	255,0,0
chrX	46696346	46741791	RP2	0	+	46696346	46741791	255,0,0
chrX	46771735	46920641	PHF16	0	+	46771735	46920641	255,147,147
chrX	46937774	46952712	RGN	0	+	46937774	46952712	255,0,0
chrX	47001614	47004609	NDUFB11	0	-	47001614	47004609	255,0,0
chrX	47004616	47046214	RBM10	0	+	47004616	47046214	255,0,0
chrX	47050198	47074527	UBA1	0	+	47050198	47074527	0,176,80
chrX	47064246	47065254	INE1	0	+	47064246	47065254	0,176,80
chrX	47077527	47089394	CDK16	0	+	47077527	47089394	146,208,80
chrX	47092313	47107727	USP11	0	+	47092313	47107727	255,255,0
chrX	47229998	47273098	ZNF157	0	+	47229998	47273098	255,255,0
chrX	47305560	47342610	ZNF41	0	-	47305560	47342610	255,0,0
chrX	47420515	47431320	ARAF	0	+	47420515	47431320	255,0,0
chrX	47431299	47479256	SYN1	0	-	47431299	47479256	255,147,147
chrX	47441689	47446190	TIMP1	0	+	47441689	47446190	112,048,160
chrX	47483611	47489704	CFP	0	-	47483611	47489704	255,0,0
chrX	47494919	47510003	ELK1	0	-	47494919	47510003	255,0,0
chrX	47511190	47518579	UXT	0	-	47511190	47518579	255,0,0
chrX	47693820	47696192	LOC441493	0	-	47693820	47696192	255,147,147
chrX	47696300	47781655	ZNF81	0	+	47696300	47781655	255,147,147
chrX	47834249	47863394	ZNF182	0	-	47834249	47863394	255,0,0
chrX	47842684	47931001	ZNF630	0	-	47842684	47931001	255,147,147
chrX	47863733	47869128	SPACA5	0	+	47863733	47869128	255,147,147
chrX	48316926	48328644	SLC38A5	0	-	48316926	48328644	255,0,0
chrX	48334548	48344752	FTSJ1	0	+	48334548	48344752	255,0,0
chrX	48367370	48379202	PORCN	0	+	48367370	48379202	255,147,147
chrX	48380163	48387104	EBP	0	+	48380163	48387104	255,147,147
chrX	48398074	48420997	TBC1D25	0	+	48398074	48420997	255,0,0
chrX	48432740	48439553	RBM3	0	+	48432740	48439553	255,0,0
chrX	48455879	48463582	WDR13	0	+	48455879	48463582	255,0,0
chrX	48542185	48549817	WAS	0	+	48542185	48549817	112,048,160
chrX	48553944	48567406	SUV39H1	0	+	48553944	48567406	255,0,0
chrX	48644981	48652717	GATA1	0	+	48644981	48652717	255,0,0
chrX	48660286	48683380	HDAC6	0	+	48660286	48683380	255,147,147
chrX	48689505	48693960	PCSK1N	0	-	48689505	48693960	255,0,0
chrX	48750729	48755426	TIMM17B	0	-	48750729	48755426	255,147,147
chrX	48755774	48760422	PQBP1	0	+	48755774	48760422	255,147,147
chrX	48760889	48769235	SLC35A2	0	-	48760889	48769235	255,0,0
chrX	48770458	48776413	PIM2	0	-	48770458	48776413	255,0,0
chrX	48779302	48815648	OTUD5	0	-	48779302	48815648	255,0,0
chrX	48818638	48828251	KCND1	0	-	48818638	48828251	255,147,147
chrX	48830133	48858675	GRIPAP1	0	-	48830133	48858675	255,0,0
chrX	48886241	48900990	TFE3	0	-	48886241	48900990	255,147,147
chrX	48911100	48927510	CCDC120	0	+	48911100	48927510	255,0,0
chrX	48928817	48937564	PRAF2	0	-	48928817	48937564	255,0,0
chrX	48932091	48958059	WDR45	0	-	48932091	48958059	255,0,0
chrX	48969021	48980079	GPKOW	0	-	48969021	48980079	255,147,147
chrX	49019180	49023836	MAGIX	0	+	49019180	49023836	255,147,147
chrX	49028183	49031468	PLP2	0	+	49028183	49031468	255,0,0
chrX	49031905	49042776	PRICKLE3	0	-	49031905	49042776	255,0,0
chrX	49044264	49056661	SYP	0	-	49044264	49056661	255,0,0
chrX	49061522	49089833	CACNA1F	0	-	49061522	49089833	255,0,0
chrX	49091926	49106987	CCDC22	0	+	49091926	49106987	255,0,0
chrX	49106896	49121288	FOXP3	0	-	49106896	49121288	255,0,0
chrX	49126305	49144555	PPP1R3F	0	+	49126305	49144555	255,0,0
chrX	49641326	49643959	LOC158572	0	-	49641326	49643959	255,0,0
chrX	49687224	49863892	CLCN5	0	+	49687224	49863892	255,0,0
chrX	49955410	49965004	AKAP4	0	-	49955410	49965004	255,0,0
chrX	49969415	50094911	CCNB3	0	+	49969415	50094911	255,147,147
chrX	50111878	50213721	DGKK	0	-	50111878	50213721	255,0,0
chrX	50334642	50557044	SHROOM4	0	-	50334642	50557044	255,147,147
chrX	51075082	51080377	NUDT10	0	+	51075082	51080377	255,0,0
chrX	51232862	51239459	NUDT11	0	-	51232862	51239459	255,0,0
chrX	51486480	51489326	GSPT2	0	+	51486480	51489326	255,0,0
chrX	51546154	51645450	MAGED1	0	+	51546154	51645450	255,0,0
chrX	52926321	52937585	FAM156A	0	+	52926321	52937585	255,0,0
chrX	52976463	53024651	FAM156A	0	-	52976463	53024651	255,0,0
chrX	53078505	53109796	GPR173	0	+	53078505	53109796	255,147,147
chrX	53111541	53117728	TSPYL2	0	+	53111541	53117728	255,0,0
chrX	53220502	53254604	KDM5C	0	-	53220502	53254604	146,208,80
chrX	53262057	53350522	IQSEC2	0	-	53262057	53350522	146,208,80
chrX	53401069	53449618	SMC1A	0	-	53401069	53449618	146,208,80
chrX	53449838	53458057	RIBC1	0	+	53449838	53458057	255,255,0
chrX	53458205	53461323	HSD17B10	0	-	53458205	53461323	255,147,147
chrX	53559062	53713673	HUWE1	0	-	53559062	53713673	255,147,147
chrX	53963112	54071569	PHF8	0	-	53963112	54071569	255,0,0
chrX	54094756	54209714	FAM120C	0	-	54094756	54209714	255,0,0
chrX	54219255	54384438	WNK3	0	-	54219255	54384438	255,0,0
chrX	54466852	54471731	TSR2	0	+	54466852	54471731	255,0,0
chrX	54471886	54522599	FGD1	0	-	54471886	54522599	255,147,147
chrX	54556643	54593720	GNL3L	0	+	54556643	54593720	255,147,147
chrX	54834170	54842445	MAGED2	0	+	54834170	54842445	255,147,147
chrX	54947248	54950201	TRO	0	+	54947248	54950201	255,147,147
chrX	54959589	55024967	PFKFB1	0	-	54959589	55024967	255,255,0
chrX	55026779	55034212	APEX2	0	+	55026779	55034212	255,0,0
chrX	55035487	55057497	ALAS2	0	-	55035487	55057497	255,0,0
chrX	55169534	55187628	FAM104B	0	-	55169534	55187628	255,0,0
chrX	55478537	55479999	MAGEH1	0	+	55478537	55479999	255,0,0
chrX	55511048	55515631	USP51	0	-	55511048	55515631	255,0,0
chrX	55744109	55785207	RRAGB	0	+	55744109	55785207	255,147,147
chrX	56258821	56314322	KLF8	0	+	56258821	56314322	255,0,0
chrX	56590025	56593443	UBQLN2	0	+	56590025	56593443	255,0,0
chrX	56755717	56844004	LOC550643	0	+	56755717	56844004	255,0,0
chrX	57002802	57021958	SPIN3	0	-	57002802	57021958	255,147,147
chrX	57146114	57163033	SPIN2B	0	-	57146114	57163033	255,147,147
chrX	57162082	57164058	SPIN2A	0	-	57162082	57164058	255,0,0
chrX	57313109	57515629	FAAH2	0	+	57313109	57515629	255,0,0
chrX	57618268	57623910	ZXDB	0	+	57618268	57623910	255,0,0
chrX	57931863	57937067	ZXDA	0	-	57931863	57937067	255,0,0
chrX	62567106	62571218	SPIN4	0	-	62567106	62571218	255,147,147
chrX	62646438	62780873	LOC92249	0	-	62646438	62780873	255,147,147
chrX	62854847	63005426	ARHGEF9	0	-	62854847	63005426	255,0,0
chrX	63404996	63425624	AMER1	0	-	63404996	63425624	255,0,0
chrX	63444071	63450511	ASB12	0	-	63444071	63450511	255,0,0
chrX	63444071	63615333	MTMR8	0	-	63444071	63615333	255,0,0
chrX	64135681	64254624	ZC4H2	0	-	64135681	64254624	255,0,0
chrX	64708614	64727767	ZC3H12B	0	+	64708614	64727767	255,255,0
chrX	64732461	64754686	LAS1L	0	-	64732461	64754686	255,0,0
chrX	64887510	64961793	MSN	0	+	64887510	64961793	255,0,0
chrX	65382432	65487230	HEPH	0	+	65382432	65487230	255,0,0
chrX	65815481	65859140	EDA2R	0	-	65815481	65859140	255,255,0
chrX	66763873	66950461	AR	0	+	66763873	66950461	255,147,147
chrX	67262185	67653299	OPHN1	0	-	67262185	67653299	255,0,0
chrX	67718623	67757127	YIPF6	0	+	67718623	67757127	255,0,0
chrX	67867510	67945684	STARD8	0	+	67867510	67945684	255,0,0
chrX	68048839	68066029	EFNB1	0	+	68048839	68066029	255,147,147
chrX	68380580	68385365	PJA1	0	-	68380580	68385365	255,0,0
chrX	68725077	68752351	FAM155B	0	+	68725077	68752351	255,0,0
chrX	68835910	69259321	EDA	0	+	68835910	69259321	255,147,147
chrX	69353298	69386173	IGBP1	0	+	69353298	69386173	255,147,147
chrX	69397335	69425553	DGAT2L6	0	+	69397335	69425553	112,048,160
chrX	69454504	69460511	AWAT1	0	+	69454504	69460511	255,0,0
chrX	69478015	69479654	P2RY4	0	-	69478015	69479654	255,0,0
chrX	69488184	69501690	ARR3	0	+	69488184	69501690	255,0,0
chrX	69502021	69504852	RAB41	0	+	69502021	69504852	255,0,0
chrX	69506210	69509798	PDZD11	0	-	69506210	69509798	255,147,147
chrX	69509878	69640774	KIF4A	0	+	69509878	69640774	255,0,0
chrX	69664704	69725339	DLG3	0	+	69664704	69725339	255,0,0
chrX	70145429	70150975	SLC7A3	0	-	70145429	70150975	255,147,147
chrX	70209363	70288231	SNX12	0	-	70209363	70288231	255,0,0
chrX	70315998	70323384	FOXO4	0	+	70315998	70323384	112,048,160
chrX	70323738	70326638	CXorf65	0	-	70323738	70326638	112,048,160
chrX	70338405	70362304	MED12	0	+	70338405	70362304	255,0,0
chrX	70364680	70391051	NLGN3	0	+	70364680	70391051	255,0,0
chrX	70459473	70474038	ZMYM3	0	-	70459473	70474038	255,0,0
chrX	70503041	70521018	NONO	0	+	70503041	70521018	255,147,147
chrX	70586113	70752224	TAF1	0	+	70586113	70752224	255,0,0
chrX	70752911	70795747	OGT	0	+	70752911	70795747	255,147,147
chrX	70797873	70833433	ACRC	0	+	70797873	70833433	255,0,0
chrX	70835765	70838367	CXCR3	0	-	70835765	70838367	255,0,0
chrX	71130937	71363424	NHSL2	0	+	71130937	71363424	255,255,0
chrX	71346960	71351751	RGAG4	0	-	71346960	71351751	255,0,0
chrX	71364033	71381600	FLJ44635	0	+	71364033	71381600	112,048,160
chrX	71401525	71483814	PIN4	0	+	71401525	71483814	255,255,0
chrX	71424506	71458858	ERCC6L	0	-	71424506	71458858	255,0,0
chrX	71492452	71497141	RPS4X	0	-	71492452	71497141	146,208,80
chrX	71521487	71527037	CITED1	0	-	71521487	71527037	255,255,0
chrX	71549365	71792953	HDAC8	0	-	71549365	71792953	255,0,0
chrX	71798663	71934029	PHKA1	0	-	71798663	71934029	255,147,147
chrX	72432136	72434710	NAP1L2	0	-	72432136	72434710	255,0,0
chrX	72744110	72782921	LOC139201	0	-	72744110	72782921	255,0,0
chrX	72782983	72906937	CHIC1	0	+	72782983	72906937	255,0,0
chrX	73012039	73049066	TSIX	0	+	73012039	73049066	112,048,160
chrX	73040494	73072588	XIST	0	-	73040494	73072588	255,147,147
chrX	73164158	73290217	JPX	0	+	73164158	73290217	0,176,80
chrX	73247970	73513409	FTX	0	-	73247970	73513409	255,0,0
chrX	73641084	73753752	SLC16A2	0	+	73641084	73753752	255,147,147
chrX	73802810	73834461	RLIM	0	-	73802810	73834461	255,0,0
chrX	73952690	74145287	KIAA2022	0	-	73952690	74145287	255,0,0
chrX	74273104	74376132	ABCB7	0	-	74273104	74376132	255,147,147
chrX	74493893	74524732	UPRT	0	+	74493893	74524732	255,147,147
chrX	74588261	74743337	ZDHHC15	0	-	74588261	74743337	255,0,0
chrX	75392770	75398033	PBDC1	0	+	75392770	75398033	255,0,0
chrX	75648045	75651746	MAGEE1	0	+	75648045	75651746	255,255,0
chrX	76760355	77041719	ATRX	0	-	76760355	77041719	255,0,0
chrX	77081861	77151065	MAGT1	0	-	77081861	77151065	255,0,0
chrX	77154960	77160881	COX7B	0	+	77154960	77160881	112,048,160
chrX	77166193	77305892	ATP7A	0	+	77166193	77305892	255,147,147
chrX	77359665	77382324	PGK1	0	+	77359665	77382324	255,0,0
chrX	77385244	77395179	TAF9B	0	-	77385244	77395179	255,0,0
chrX	77528129	77583087	CYSLTR1	0	-	77528129	77583087	255,0,0
chrX	78200828	78217438	P2RY10	0	+	78200828	78217438	112,048,160
chrX	78426468	78427726	GPR174	0	+	78426468	78427726	112,048,160
chrX	78615880	78623049	ITM2A	0	-	78615880	78623049	255,255,0
chrX	79270254	79287268	TBX22	0	+	79270254	79287268	255,0,0
chrX	79924986	80065233	BRWD3	0	-	79924986	80065233	255,0,0
chrX	80369199	80457441	HMGN5	0	-	80369199	80457441	255,255,0
chrX	80457302	80554046	SH3BGRL	0	+	80457302	80554046	255,147,147
chrX	82763268	82764775	POU3F4	0	+	82763268	82764775	255,0,0
chrX	83313353	83442943	RPS6KA6	0	-	83313353	83442943	255,0,0
chrX	83572881	83757487	HDX	0	-	83572881	83757487	255,0,0
chrX	84258897	84348323	APOOL	0	+	84258897	84348323	255,147,147
chrX	84347291	84363974	SATL1	0	-	84347291	84363974	255,0,0
chrX	84498996	84528368	ZNF711	0	+	84498996	84528368	255,255,0
chrX	84532394	84634748	POF1B	0	-	84532394	84634748	112,048,160
chrX	85116184	85302566	CHM	0	-	85116184	85302566	255,255,0
chrX	85403454	86087605	DACH2	0	+	85403454	86087605	255,255,0
chrX	90689596	90693583	PABPC5	0	+	90689596	90693583	198,90,193
chrX	91034259	91878228	PCDH11X	0	+	91034259	91878228	255,255,0
chrX	92925924	92928682	NAP1L3	0	-	92925924	92928682	146,208,80
chrX	92929011	92967273	FAM133A	0	+	92929011	92967273	255,0,0
chrX	95939661	96855597	DIAPH2	0	+	95939661	96855597	255,255,0
chrX	99546641	99665271	PCDH19	0	-	99546641	99665271	255,0,0
chrX	99883794	99891794	TSPAN6	0	-	99883794	99891794	255,147,147
chrX	99899162	99926296	SRPX2	0	+	99899162	99926296	112,048,160
chrX	99929488	99987135	SYTL4	0	-	99929488	99987135	255,147,147
chrX	100075347	100095923	CSTF2	0	+	100075347	100095923	255,0,0
chrX	100168430	100183898	XKRX	0	-	100168430	100183898	255,0,0
chrX	100224696	100245820	ARL13A	0	+	100224696	100245820	255,0,0
chrX	100264333	100307105	TRMT2B	0	-	100264333	100307105	255,0,0
chrX	100333835	100351355	TMEM35	0	+	100333835	100351355	255,0,0
chrX	100353177	100417978	CENPI	0	+	100353177	100417978	255,0,0
chrX	100474932	100519485	DRP2	0	+	100474932	100519485	255,0,0
chrX	100523240	100542793	TAF7L	0	-	100523240	100542793	0,176,80
chrX	100600643	100603957	TIMM8A	0	-	100600643	100603957	255,147,147
chrX	100604434	100645770	BTK	0	-	100604434	100645770	255,0,0
chrX	100645877	100651142	RPL36A	0	+	100645877	100651142	255,0,0
chrX	100645877	100669128	RPL36A-HNRNPH2	0	+	100645877	100669128	255,0,0
chrX	100652778	100663001	GLA	0	-	100652778	100663001	255,0,0
chrX	100663120	100669128	HNRNPH2	0	+	100663120	100669128	255,0,0
chrX	100673265	100788446	ARMCX4	0	+	100673265	100788446	255,147,147
chrX	100805513	100809675	ARMCX1	0	+	100805513	100809675	255,0,0
chrX	100870107	100872991	ARMCX6	0	-	100870107	100872991	255,0,0
chrX	100878119	100882831	ARMCX3	0	+	100878119	100882831	255,0,0
chrX	100910267	100914863	ARMCX2	0	-	100910267	100914863	255,0,0
chrX	101087084	101112549	NXF5	0	-	101087084	101112549	0,176,80
chrX	101137259	101145193	ZMAT1	0	-	101137259	101145193	255,147,147
chrX	101380659	101382684	TCEAL2	0	+	101380659	101382684	255,0,0
chrX	101768609	101771699	TMSB15A	0	-	101768609	101771699	255,0,0
chrX	101854095	101859085	ARMCX5	0	+	101854095	101859085	255,0,0
chrX	101854275	101972661	ARMCX5-GPRASP2	0	+	101854275	101972661	255,0,0
chrX	101906293	101914010	GPRASP1	0	+	101906293	101914010	255,0,0
chrX	101967103	101972661	GPRASP2	0	+	101967103	101972661	255,0,0
chrX	101975641	102007369	BHLHB9	0	+	101975641	102007369	255,0,0
chrX	102317580	102319168	BEX1	0	-	102317580	102319168	255,0,0
chrX	102330749	102348022	NXF3	0	-	102330749	102348022	112,048,160
chrX	102470019	102472128	BEX4	0	+	102470019	102472128	255,0,0
chrX	102507922	102510121	TCEAL8	0	-	102507922	102510121	255,0,0
chrX	102564273	102565974	BEX2	0	-	102564273	102565974	255,0,0
chrX	102585113	102587251	TCEAL7	0	+	102585113	102587251	255,0,0
chrX	102611379	102613397	WBP5	0	+	102611379	102613397	112,048,160
chrX	102631267	102633001	NGFRAP1	0	+	102631267	102633001	255,0,0
chrX	102754680	102774417	RAB40A	0	-	102754680	102774417	255,255,0
chrX	102840418	102842655	TCEAL4	0	+	102840418	102842655	255,0,0
chrX	102883647	102885876	TCEAL1	0	+	102883647	102885876	255,0,0
chrX	102930425	102943086	MORF4L2	0	-	102930425	102943086	255,147,147
chrX	102942211	102947484	LOC340544	0	+	102942211	102947484	112,048,160
chrX	102962271	102983552	GLRA4	0	-	102962271	102983552	112,048,160
chrX	103031438	103047547	PLP1	0	+	103031438	103047547	255,147,147
chrX	103031503	103087212	RAB9B	0	-	103031503	103087212	255,147,147
chrX	103172239	103174131	AK026512	0	-	103172239	103174131	146,208,80
chrX	103173478	103220563	TMSB15B	0	+	103173478	103220563	255,147,147
chrX	103343897	103401708	MCART6	0	-	103343897	103401708	255,147,147
chrX	103357106	103360533	ZCCHC18	0	+	103357106	103360533	255,147,147
chrX	103411155	103440582	FAM199X	0	+	103411155	103440582	255,0,0
chrX	103810995	105011822	IL1RAPL2	0	+	103810995	105011822	255,255,0
chrX	105066535	105202602	NRK	0	+	105066535	105202602	255,0,0
chrX	105412297	105452949	MUM1L1	0	+	105412297	105452949	255,0,0
chrX	105855159	105922673	CXorf57	0	+	105855159	105922673	255,0,0
chrX	105937067	106040246	RNF128	0	+	105937067	106040246	255,0,0
chrX	106045918	106119377	TBC1D8B	0	+	106045918	106119377	255,0,0
chrX	106057100	106243474	MORC4	0	-	106057100	106243474	255,147,147
chrX	106143292	106146561	RIPPLY1	0	-	106143292	106146561	255,0,0
chrX	106143393	106174091	CLDN2	0	+	106143393	106174091	255,0,0
chrX	106305117	106362057	RBM41	0	-	106305117	106362057	255,147,147
chrX	106366656	106449670	NUP62CL	0	-	106366656	106449670	255,147,147
chrX	106449861	106487473	CXorf41	0	+	106449861	106487473	255,0,0
chrX	106843634	106848479	KIAA1817	0	+	106843634	106848479	112,048,160
chrX	106871653	106894256	PRPS1	0	+	106871653	106894256	255,0,0
chrX	106956451	106959711	TSC22D3	0	-	106956451	106959711	255,147,147
chrX	107069083	107174867	MID2	0	+	107069083	107174867	255,147,147
chrX	107327434	107334874	PSMD10	0	-	107327434	107334874	255,0,0
chrX	107334898	107397901	ATG4A	0	+	107334898	107397901	255,147,147
chrX	107386779	107682704	COL4A6	0	-	107386779	107682704	198,90,193
chrX	107825721	107940775	COL4A5	0	+	107825721	107940775	255,0,0
chrX	107975726	107979607	IRS4	0	-	107975726	107979607	255,147,147
chrX	108616134	108719250	GUCY2F	0	-	108616134	108719250	112,048,160
chrX	108779009	108787927	NXT2	0	+	108779009	108787927	255,147,147
chrX	108866928	108868393	KCNE1L	0	-	108866928	108868393	255,0,0
chrX	108884563	108976621	ACSL4	0	-	108884563	108976621	255,0,0
chrX	109245862	109421016	TMEM164	0	+	109245862	109421016	255,0,0
chrX	109437413	109683461	AMMECR1	0	-	109437413	109683461	255,0,0
chrX	109602043	109699562	RGAG1	0	+	109602043	109699562	112,048,160
chrX	109917083	110039286	CHRDL1	0	-	109917083	110039286	255,0,0
chrX	110187512	110464173	PAK3	0	+	110187512	110464173	255,147,147
chrX	110488326	110513774	CAPN6	0	-	110488326	110513774	255,0,0
chrX	110537006	110655460	DCX	0	-	110537006	110655460	255,0,0
chrX	110924345	111003875	ALG13	0	+	110924345	111003875	112,048,160
chrX	111017541	111326004	TRPC5	0	-	111017541	111326004	112,048,160
chrX	111326252	111700473	ZCCHC16	0	+	111326252	111700473	0,176,80
chrX	111873878	111923375	LHFPL1	0	-	111873878	111923375	255,255,0
chrX	112018104	112084043	AMOT	0	-	112018104	112084043	255,0,0
chrX	113818550	114144624	HTR2C	0	+	113818550	114144624	146,208,80
chrX	114345182	114468635	LRCH2	0	-	114345182	114468635	255,255,0
chrX	114795176	114885179	PLS3	0	+	114795176	114885179	198,90,193
chrX	115301957	115306225	AGTR2	0	+	115301957	115306225	255,0,0
chrX	117031775	117251303	KLHL13	0	-	117031775	117251303	255,147,147
chrX	117480035	117583923	WDR44	0	+	117480035	117583923	255,0,0
chrX	117629871	117820123	DOCK11	0	+	117629871	117820123	255,147,147
chrX	117861558	117928496	IL13RA1	0	+	117861558	117928496	255,147,147
chrX	117957786	117960931	ZCCHC12	0	+	117957786	117960931	255,0,0
chrX	117973518	117991683	AK057519	0	+	117973518	117991683	255,0,0
chrX	118108712	118151949	LONRF3	0	+	118108712	118151949	255,147,147
chrX	118212597	118284542	KIAA1210	0	-	118212597	118284542	112,048,160
chrX	118370210	118378429	PGRMC1	0	+	118370210	118378429	255,0,0
chrX	118533257	118588437	SLC25A43	0	+	118533257	118588437	255,147,147
chrX	118599996	118602225	AK094280	0	-	118599996	118602225	255,0,0
chrX	118599996	118603061	BC028211	0	-	118599996	118603061	255,147,147
chrX	118602362	118605359	SLC25A5	0	+	118602362	118605359	255,0,0
chrX	118672111	118699397	CXorf56	0	-	118672111	118699397	255,147,147
chrX	118708498	118718379	UBE2A	0	+	118708498	118718379	255,0,0
chrX	118722299	118739846	NKRF	0	-	118722299	118739846	255,0,0
chrX	118749687	118827333	SEPT6	0	-	118749687	118827333	255,147,147
chrX	118892575	118894165	SOWAHD	0	+	118892575	118894165	255,0,0
chrX	118920468	118925606	RPL39	0	-	118920468	118925606	255,0,0
chrX	118967988	118986991	UPF3B	0	-	118967988	118986991	255,0,0
chrX	119004494	119005791	RNF113A	0	-	119004494	119005791	255,0,0
chrX	119005733	119010629	NDUFA1	0	+	119005733	119010629	255,0,0
chrX	119029935	119054679	AKAP14	0	+	119029935	119054679	255,147,147
chrX	119059012	119077735	NKAP	0	-	119059012	119077735	255,147,147
chrX	119206228	119211707	RHOXF2	0	-	119206228	119211707	255,0,0
chrX	119370308	119379122	NKAPP1	0	-	119370308	119379122	255,147,147
chrX	119384606	119392251	ZBTB33	0	+	119384606	119392251	255,0,0
chrX	119392504	119445391	FAM70A	0	-	119392504	119445391	255,147,147
chrX	119560002	119603204	LAMP2	0	-	119560002	119603204	255,147,147
chrX	119658445	119709684	CUL4B	0	-	119658445	119709684	255,147,147
chrX	119737743	119755016	MCTS1	0	+	119737743	119755016	255,0,0
chrX	119759528	119764005	C1GALT1C1	0	-	119759528	119764005	255,0,0
chrX	120181461	120183796	GLUD2	0	+	120181461	120183796	255,0,0
chrX	122318095	122624766	GRIA3	0	+	122318095	122624766	255,147,147
chrX	122734411	122866904	THOC2	0	-	122734411	122866904	255,0,0
chrX	122993661	123047829	XIAP	0	+	122993661	123047829	255,0,0
chrX	123094474	123236505	STAG2	0	+	123094474	123236505	255,147,147
chrX	123480131	123507010	SH2D1A	0	+	123480131	123507010	112,048,160
chrX	123509755	124097666	ODZ1	0	-	123509755	124097666	255,255,0
chrX	125297481	125300080	DCAF12L2	0	-	125297481	125300080	255,0,0
chrX	128580477	128657460	SMARCA1	0	-	128580477	128657460	255,147,147
chrX	128674251	128726530	OCRL	0	+	128674251	128726530	255,0,0
chrX	128779235	128788933	APLN	0	-	128779235	128788933	255,147,147
chrX	128872945	128903525	XPNPEP2	0	+	128872945	128903525	255,255,0
chrX	128913891	128929176	SASH3	0	+	128913891	128929176	255,0,0
chrX	128937263	128978124	ZDHHC9	0	-	128937263	128978124	255,0,0
chrX	129040096	129063738	UTP14A	0	+	129040096	129063738	255,147,147
chrX	129139163	129192058	BCORL1	0	+	129139163	129192058	255,0,0
chrX	129198894	129244688	ELF4	0	-	129198894	129244688	255,0,0
chrX	129263337	129299861	AIFM1	0	-	129263337	129299861	255,0,0
chrX	129305772	129318844	RAB33A	0	+	129305772	129318844	255,0,0
chrX	129336672	129402922	ZNF280C	0	-	129336672	129402922	255,147,147
chrX	129473927	129507335	SLC25A14	0	+	129473927	129507335	255,0,0
chrX	129535942	129547317	RBMX2	0	+	129535942	129547317	255,0,0
chrX	129611042	129658231	BC043223	0	-	129611042	129658231	255,147,147
chrX	129757356	130037208	ENOX2	0	-	129757356	130037208	255,147,147
chrX	130407482	130712873	IGSF1	0	-	130407482	130712873	255,0,0
chrX	130836677	130964671	FIRRE	0	-	130836677	130964671	112,048,160
chrX	131157244	131209971	MST4	0	+	131157244	131209971	255,147,147
chrX	131211020	131262050	FRMD7	0	-	131211020	131262050	112,048,160
chrX	131337052	131353475	RAP2C	0	-	131337052	131353475	255,0,0
chrX	131352649	131566839	AK095439	0	+	131352649	131566839	255,147,147
chrX	131503342	131623996	MBNL3	0	-	131503342	131623996	255,147,147
chrX	131760037	132095423	HS6ST2	0	-	131760037	132095423	255,255,0
chrX	132435063	132549205	GPC4	0	-	132435063	132549205	255,147,147
chrX	132669775	133119673	GPC3	0	-	132669775	133119673	255,0,0
chrX	133371076	133379808	CCDC160	0	+	133371076	133379808	255,0,0
chrX	133507341	133562822	PHF6	0	+	133507341	133562822	255,0,0
chrX	133594174	133634698	HPRT1	0	+	133594174	133634698	255,0,0
chrX	133677406	133680660	MGC16121	0	-	133677406	133680660	112,048,160
chrX	133684053	133694428	LOC100506757	0	+	133684053	133694428	255,0,0
chrX	133699872	133792513	PLAC1	0	-	133699872	133792513	112,048,160
chrX	133903595	133931262	FAM122B	0	-	133903595	133931262	255,0,0
chrX	133930442	133988641	FAM122C	0	+	133930442	133988641	255,147,147
chrX	134021661	134049297	MOSPD1	0	-	134021661	134049297	255,0,0
chrX	134124967	134126503	CXorf69	0	+	134124967	134126503	255,147,147
chrX	134166332	134167575	FAM127A	0	+	134166332	134167575	255,0,0
chrX	134184962	134186221	FAM127B	0	-	134184962	134186221	255,0,0
chrX	134229014	134232733	LINC00087	0	-	134229014	134232733	255,0,0
chrX	134382887	134477957	DKFZp451F083	0	-	134382887	134477957	255,147,147
chrX	134382887	134478012	BC029787	0	-	134382887	134478012	255,0,0
chrX	134419722	134429965	ZNF75D	0	-	134419722	134429965	255,0,0
chrX	134477627	134497338	ZNF449	0	+	134477627	134497338	255,0,0
chrX	134555867	134560225	LINC00086	0	+	134555867	134560225	255,0,0
chrX	134654554	134716460	DDX26B	0	+	134654554	134716460	255,0,0
chrX	135044230	135056188	MMGT1	0	-	135044230	135056188	255,0,0
chrX	135067585	135129428	SLC9A6	0	+	135067585	135129428	255,0,0
chrX	135228860	135293518	FHL1	0	+	135228860	135293518	255,147,147
chrX	135295378	135338641	MAP7D3	0	-	135295378	135338641	255,0,0
chrX	135383121	135499047	GPR112	0	+	135383121	135499047	0,176,80
chrX	135570124	135574598	BRS3	0	+	135570124	135574598	112,048,160
chrX	135579237	135594503	HTATSF1	0	+	135579237	135594503	255,0,0
chrX	135614310	135638966	VGLL1	0	+	135614310	135638966	0,176,80
chrX	135730335	135742549	CD40LG	0	+	135730335	135742549	112,048,160
chrX	135747711	135863503	ARHGEF6	0	-	135747711	135863503	255,0,0
chrX	135951352	135962939	RBMX	0	-	135951352	135962939	255,0,0
chrX	135991553	136075814	AK055694	0	+	135991553	136075814	255,0,0
chrX	136112306	136113833	GPR101	0	-	136112306	136113833	255,0,0
chrX	136648345	136654259	ZIC3	0	+	136648345	136654259	255,0,0
chrX	137713733	138287185	FGF13	0	-	137713733	138287185	255,147,147
chrX	137794268	137798763	LOC100129662	0	+	137794268	137798763	255,147,147
chrX	138663929	138790381	MCF2	0	-	138663929	138790381	255,0,0
chrX	138808504	138914447	ATP11C	0	-	138808504	138914447	255,0,0
chrX	139037883	139047677	CXorf66	0	-	139037883	139047677	255,0,0
chrX	139585151	139587225	SOX3	0	-	139585151	139587225	255,0,0
chrX	139865424	139866723	CDR1	0	-	139865424	139866723	255,0,0
chrX	140269930	140271310	LDOC1	0	-	140269930	140271310	255,0,0
chrX	142710594	142723019	SLITRK4	0	-	142710594	142723019	255,0,0
chrX	144899346	144907360	SLITRK2	0	+	144899346	144907360	255,147,147
chrX	146993468	147032156	FMR1	0	+	146993468	147032156	255,0,0
chrX	147582138	148082193	AFF2	0	+	147582138	148082193	255,147,147
chrX	148560294	148615468	IDS	0	-	148560294	148615468	255,0,0
chrX	148622518	148632086	CXorf40A	0	+	148622518	148632086	255,0,0
chrX	148678215	148854484	TMEM185A	0	-	148678215	148854484	255,0,0
chrX	148769902	148798928	MAGEA11	0	+	148769902	148798928	112,048,160
chrX	149009940	149014609	MAGEA8	0	+	149009940	149014609	112,048,160
chrX	149097722	149106716	CXorf40B	0	-	149097722	149106716	255,0,0
chrX	149106765	149392815	LOC100272228	0	+	149106765	149392815	255,147,147
chrX	149529835	149682448	MAMLD1	0	+	149529835	149682448	255,147,147
chrX	149737046	149841616	MTM1	0	+	149737046	149841616	255,0,0
chrX	149861868	149933397	MTMR1	0	+	149861868	149933397	255,0,0
chrX	149934808	150067289	CD99L2	0	-	149934808	150067289	255,0,0
chrX	150151762	150159248	HMGB3	0	+	150151762	150159248	255,0,0
chrX	150565656	150577836	VMA21	0	+	150565656	150577836	255,0,0
chrX	150863729	150870063	PRRG3	0	+	150863729	150870063	255,147,147
chrX	151121595	151143151	GABRE	0	-	151121595	151143151	255,0,0
chrX	151335633	151619831	GABRA3	0	-	151335633	151619831	255,255,0
chrX	151806636	151821825	GABRQ	0	+	151806636	151821825	255,0,0
chrX	151995870	151999301	CETN2	0	-	151995870	151999301	255,0,0
chrX	151999510	152037907	NSDHL	0	+	151999510	152037907	255,0,0
chrX	152082985	152142025	ZNF185	0	+	152082985	152142025	255,147,147
chrX	152157367	152160761	PNMA5	0	-	152157367	152160761	255,0,0
chrX	152224765	152228827	PNMA3	0	+	152224765	152228827	255,255,0
chrX	152240726	152340107	PNMA6A	0	+	152240726	152340107	255,0,0
chrX	152599612	152618384	ZNF275	0	+	152599612	152618384	255,0,0
chrX	152710177	152760978	HAUS7	0	-	152710177	152760978	255,0,0
chrX	152710177	152713367	TREX2	0	-	152710177	152713367	255,0,0
chrX	152760346	152775004	BGN	0	+	152760346	152775004	255,0,0
chrX	152801579	152848387	ATP2B3	0	+	152801579	152848387	255,255,0
chrX	152853382	152864632	FAM58A	0	-	152853382	152864632	255,0,0
chrX	152907896	152916781	DUSP9	0	+	152907896	152916781	255,0,0
chrX	152935187	152952247	PNCK	0	-	152935187	152952247	255,0,0
chrX	152965946	152990201	BCAP31	0	-	152965946	152990201	255,147,147
chrX	152990322	153010216	ABCD1	0	+	152990322	153010216	255,147,147
chrX	153029650	153045940	PLXNB3	0	+	153029650	153045940	255,255,0
chrX	153041810	153051187	SRPK3	0	+	153041810	153051187	255,0,0
chrX	153051220	153059967	IDH3G	0	-	153051220	153059967	255,0,0
chrX	153059903	153063967	SSR4	0	+	153059903	153063967	255,0,0
chrX	153067622	153095351	PDZD4	0	-	153067622	153095351	255,255,0
chrX	153126970	153151584	L1CAM	0	-	153126970	153151584	146,208,80
chrX	153167984	153172620	AVPR2	0	+	153167984	153172620	255,255,0
chrX	153172829	153191714	ARHGAP4	0	-	153172829	153191714	255,255,0
chrX	153195376	153200468	NAA10	0	-	153195376	153200468	198,90,193
chrX	153200721	153210232	RENBP	0	-	153200721	153210232	255,255,0
chrX	153213007	153236819	HCFC1	0	-	153213007	153236819	198,90,193
chrX	153237990	153248646	TMEM187	0	+	153237990	153248646	198,90,193
chrX	153275956	153285342	IRAK1	0	-	153275956	153285342	255,147,147
chrX	153285370	153285440	MIR718	0	-	153285370	153285440	255,0,0
chrX	153287263	153363188	MECP2	0	-	153287263	153363188	255,0,0
chrX	153524026	153558713	TKTL1	0	+	153524026	153558713	255,255,0
chrX	153576899	153586723	FLNA	0	-	153576899	153586723	255,0,0
chrX	153607596	153609883	EMD	0	+	153607596	153609883	255,0,0
chrX	153626570	153632038	RPL10	0	+	153626570	153632038	255,0,0
chrX	153629578	153640427	DNASE1L1	0	-	153629578	153640427	255,0,0
chrX	153639876	153650063	TAZ	0	+	153639876	153650063	255,0,0
chrX	153652727	153656796	BC009467	0	-	153652727	153656796	255,0,0
chrX	153656977	153664862	ATP6AP1	0	+	153656977	153664862	255,0,0
chrX	153665258	153670141	GDI1	0	+	153665258	153670141	255,0,0
chrX	153672472	153679002	FAM50A	0	+	153672472	153679002	255,0,0
chrX	153686622	153701985	PLXNA3	0	+	153686622	153701985	255,0,0
chrX	153705240	153707596	LAGE3	0	-	153705240	153707596	255,0,0
chrX	153712055	153714932	UBL4A	0	-	153712055	153714932	255,0,0
chrX	153715649	153719002	SLC10A3	0	-	153715649	153719002	255,0,0
chrX	153733326	153744566	FAM3A	0	-	153733326	153744566	255,0,0
chrX	153759605	153775787	G6PD	0	-	153759605	153775787	255,0,0
chrX	153770458	153793261	IKBKG	0	+	153770458	153793261	255,147,147
chrX	153903526	153979858	GAB3	0	-	153903526	153979858	255,147,147
chrX	153991030	154005964	DKC1	0	+	153991030	154005964	255,0,0
chrX	154006958	154033802	MPP1	0	-	154006958	154033802	255,0,0
chrX	154064063	154255215	F8	0	-	154064063	154255215	255,0,0
chrX	154115634	154687276	MIR1184-1	0	-	154115634	154687276	255,0,0
chrX	154255063	154285191	FUNDC2	0	+	154255063	154285191	255,0,0
chrX	154292308	154299547	MTCP1	0	-	154292308	154299547	255,0,0
chrX	154299694	154351349	BRCC3	0	+	154299694	154351349	255,147,147
chrX	154444700	154468098	VBP1	0	+	154444700	154468098	255,0,0
chrX	154487525	154493852	RAB39B	0	-	154487525	154493852	255,0,0
chrX	154505499	154563986	CLIC2	0	-	154505499	154563986	255,147,147
chrX	154718672	154842622	TMLHE	0	-	154718672	154842622	255,0,0
chrX	154997450	155012117	SPRY3	0	+	154997450	155012117	255,0,0
chrX	155110942	155173433	VAMP7	0	+	155110942	155173433	255,0,0
chrX	155227245	155240482	IL9R	0	+	155227245	155240482	255,0,0
