# Supplementary material for: Derivation of consensus inactivation status for X-linked genes from genome-wide studies
Source: Biol Sex Differ. 2015 Dec 30;6:35. doi: 10.1186/s13293-015-0053-7 (PMC4696107; doi:10.1186/s13293-015-0053-7)
Supplement: Additional file 6: — BED file used to make a UCSC browser track of the XCI domains. This file was used to generate Fig. 4a and colors correspond to Fig. 4a. (BED 5 kb) [file 13293_2015_53_MOESM6_ESM.bed]

track name="Domains of XCI" description="Domains of XCI" visibility=2 itemRgb="On"
chrX	192990.00	2734541.00	PAR	1000.00	+	192990.00	2734541.00	0,255,0
chrX	2746862.00	8700227.00	E	1000.00	+	2746862.00	8700227.00	50,255,0
chrX	8758836.00	9687780.00	Boundary	1000.00	+	8758836.00	9687780.00	255,131,0
chrX	9693452.00	12908480.00	S	1000.00	+	9693452.00	12908480.00	255,0,0
chrX	12920935.00	12995346.00	Boundary	1000.00	+	12920935.00	12995346.00	255,131,0
chrX	13053735.00	13062917.00	E	1000.00	+	13053735.00	13062917.00	50,255,0
chrX	13336767.00	13359944.00	Boundary	1000.00	+	13336767.00	13359944.00	255,131,0
chrX	13587693.00	13651694.00	S	1000.00	+	13587693.00	13651694.00	255,0,0
chrX	13614354.00	13614667.00	Boundary	1000.00	+	13614354.00	13614667.00	255,131,0
chrX	13671224.00	14048035.00	E	1000.00	+	13671224.00	14048035.00	50,255,0
chrX	14547419.00	15402535.00	S	1000.00	+	14547419.00	15402535.00	255,0,0
chrX	15363712.00	15574652.00	Boundary	1000.00	+	15363712.00	15574652.00	255,131,0
chrX	15579155.00	16888534.00	E	1000.00	+	15579155.00	16888534.00	50,255,0
chrX	16893268.00	17444077.00	Boundary	1000.00	+	16893268.00	17444077.00	255,131,0
chrX	17755591.00	19988382.00	S	1000.00	+	17755591.00	19988382.00	255,0,0
chrX	19931205.00	20035305.00	Boundary	1000.00	+	19931205.00	20035305.00	255,131,0
chrX	20142635.00	20159966.00	E	1000.00	+	20142635.00	20159966.00	50,255,0
chrX	20154183.00	20154531.00	Boundary	1000.00	+	20154183.00	20154531.00	255,131,0
chrX	20168028.00	24045303.00	S	1000.00	+	20168028.00	24045303.00	255,0,0
chrX	24073064.00	24234372.00	E	1000.00	+	24073064.00	24234372.00	50,255,0
chrX	24328978.00	24383541.00	Boundary	1000.00	+	24328978.00	24383541.00	255,131,0
chrX	24483343.00	25015102.00	S	1000.00	+	24483343.00	25015102.00	255,0,0
chrX	24762557.00	26213763.00	Boundary	1000.00	+	24762557.00	26213763.00	255,131,0
chrX	26576453.00	26579169.00	E	1000.00	+	26576453.00	26579169.00	50,255,0
chrX	27193032.00	30270155.00	Boundary	1000.00	+	27193032.00	30270155.00	255,131,0
chrX	30322538.00	40465888.00	S	1000.00	+	30322538.00	40465888.00	255,0,0
chrX	40482817.00	41223725.00	E	1000.00	+	40482817.00	41223725.00	50,255,0
chrX	41306712.00	43741721.00	S	1000.00	+	41306712.00	43741721.00	255,0,0
chrX	43808023.00	44260950.00	Boundary	1000.00	+	43808023.00	44260950.00	255,131,0
chrX	44382884.00	44971845.00	E	1000.00	+	44382884.00	44971845.00	50,255,0
chrX	45007617.00	47046214.00	S	1000.00	+	45007617.00	47046214.00	255,0,0
chrX	47050198.00	47089394.00	E	1000.00	+	47050198.00	47089394.00	50,255,0
chrX	47092313.00	47248175.00	Boundary	1000.00	+	47092313.00	47248175.00	255,131,0
chrX	47305560.00	53117728.00	S	1000.00	+	47305560.00	53117728.00	255,0,0
chrX	53172141.00	53172180.00	Boundary	1000.00	+	53172141.00	53172180.00	255,131,0
chrX	53220502.00	53449618.00	e	1000.00	+	53220502.00	53449618.00	50,255,0
chrX	53449838.00	53458057.00	Boundary	1000.00	+	53449838.00	53458057.00	255,131,0
chrX	53458205.00	71458858.00	S	1000.00	+	53458205.00	71458858.00	255,0,0
chrX	71492452.00	71497141.00	e	1000.00	+	71492452.00	71497141.00	50,255,0
chrX	71521487.00	71527037.00	Boundary	1000.00	+	71521487.00	71527037.00	255,131,0
chrX	71549365.00	73072588.00	S	1000.00	+	71549365.00	73072588.00	255,0,0
chrX	73164158.00	73290217.00	E	1000.00	+	73164158.00	73290217.00	50,255,0
chrX	73247970.00	84363974.00	S	1000.00	+	73247970.00	84363974.00	255,0,0
chrX	84396967.00	91651987.00	Boundary	1000.00	+	84396967.00	91651987.00	255,131,0
chrX	92925924.00	92928682.00	e	1000.00	+	92925924.00	92928682.00	50,255,0
chrX	92929011.00	100519485.00	S	1000.00	+	92929011.00	100519485.00	255,0,0
chrX	100523240.00	100542793.00	E	1000.00	+	100523240.00	100542793.00	50,255,0
chrX	100600643.00	100914863.00	S	1000.00	+	100600643.00	100914863.00	255,0,0
chrX	101087084.00	101112549.00	E	1000.00	+	101087084.00	101112549.00	50,255,0
chrX	101137259.00	103087212.00	S	1000.00	+	101137259.00	103087212.00	255,0,0
chrX	103139054.00	103139097.00	Boundary	1000.00	+	103139054.00	103139097.00	255,131,0
chrX	103172239.00	103174131.00	E	1000.00	+	103172239.00	103174131.00	50,255,0
chrX	103173478.00	103187485.00	Boundary	1000.00	+	103173478.00	103187485.00	255,131,0
chrX	103173478.00	110655460.00	S	1000.00	+	103173478.00	110655460.00	255,0,0
chrX	110754889.00	111147213.00	Boundary	1000.00	+	110754889.00	111147213.00	255,131,0
chrX	111326252.00	111700473.00	E	1000.00	+	111326252.00	111700473.00	50,255,0
chrX	111873878.00	111923375.00	Boundary	1000.00	+	111873878.00	111923375.00	255,131,0
chrX	112018104.00	112084043.00	S	1000.00	+	112018104.00	112084043.00	255,0,0
chrX	112023945.00	112162458.00	Boundary	1000.00	+	112023945.00	112162458.00	255,131,0
chrX	113818550.00	114144624.00	E	1000.00	+	113818550.00	114144624.00	50,255,0
chrX	113865258.00	115085422.00	Boundary	1000.00	+	113865258.00	115085422.00	255,131,0
chrX	115301957.00	135338641.00	S	1000.00	+	115301957.00	135338641.00	255,0,0
chrX	135383121.00	135499047.00	E	1000.00	+	135383121.00	135499047.00	50,255,0
chrX	135570124.00	135574598.00	Boundary	1000.00	+	135570124.00	135574598.00	255,131,0
chrX	135579237.00	135594503.00	S	1000.00	+	135579237.00	135594503.00	255,0,0
chrX	135614310.00	135638966.00	E	1000.00	+	135614310.00	135638966.00	50,255,0
chrX	135633036.00	135742549.00	Boundary	1000.00	+	135633036.00	135742549.00	255,131,0
chrX	135747711.00	153063967.00	S	1000.00	+	135747711.00	153063967.00	255,0,0
chrX	153067622.00	153095351.00	Boundary	1000.00	+	153067622.00	153095351.00	255,131,0
chrX	153126970.00	153151584.00	e	1000.00	+	153126970.00	153151584.00	50,255,0
chrX	153167984.00	153246627.00	Boundary	1000.00	+	153167984.00	153246627.00	255,131,0
chrX	153275956.00	155257848.00	S	1000.00	+	153275956.00	155257848.00	255,0,0
